# Supplementary material for: Rab26 restricts insulin secretion via sequestering Synaptotagmin-1
Source: PLoS Biol. 2023 Jun 8;21(6):e3002142. doi: 10.1371/journal.pbio.3002142 (PMC10284394; doi:10.1371/journal.pbio.3002142)
Supplement: S1 Table — (XLSX) [file pbio.3002142.s007.xlsx]

## Sheet: Sheet1
Primers	Forward	Reverse
Rab26-RT-PCR (mouse)	5’ ACTCTACTCAAGACCGTGTGG 3’	5’ TCCATGAAAGGTAGCCCATACT 3’
GAPDH-RT-PCR (mouse)	5’ ACCACAGTCCATGCCATCAC 3’	5’ TCCACCACCCTGTTGCTGTA 3’
Ins1-qPCR (rat)	5’ TGGTTTCTTCTACACACCCAAGTCC 3’	5’ TGATCCACAATGCCACGCTTCTG 3’
Ins2-qPCR (rat)	5’ AGCACCTTTGTGGTTCTCACTTGG 3’	5’ CGGGACATGGGTGTGTAGAAGAATC 3’
Preproinsulin-qPCR (rat)	5’ CTGCCCAGGCTTTTGTCA 3’	5’ AGTGCCAAGGTCTGAAG 3’
β-actin-qPCR (rat)	5’ GATCTGGCACCACACCTTCT 3’	5’ GGGGTGTTGAAGGTCTCAAA 3’
Syt1-qPCR (mouse)	5’ ATCTGCTTCTCCCTCCGCTACG 3’	5’ GCCACCCACATCCATCTTCTTCAG 3’
Rab3a-qPCR (mouse)	5’ TCCGCCACAGACTCTCGCTATG 3’	5’ CCCACGCTGCTGTTCCCAATG 3’
Rab27a-qPCR (mouse)	5’ AGACCAGAGGGCAGTGAAAGAGG 3’	5’ CACCGCTCCATCCGCTTCATG 3’
VAMP2-qPCR (mouse)	5’ CCTGCACCTCCTCCAAACCTTAC 3’	5’ GGTCATCCAGCTCCGACAACTTC 3’
Munc18a-qPCR (mouse)	5’ GAAGGAGCGTATCAGTGAGCAGAC 3’	5’ AGCGGGTAGAGATGTATGGGTAGTG 3’
Munc18b-qPCR (mouse)	5’ GGCGGCACTGTCACCAACTC 3’	5’ TCCTCCACCACATCCTCCATCAC 3’
Syntaxin1A-qPCR (mouse)	5’ GCCGTCAAGTACCAGAGCAAGG 3’	5’ CGATGGTGGAGGCGATGATGATG 3’
Syntaxin3-qPCR (mouse)	5’ AGCATGGAGAAGCACATTGAGGAAG 3’	5’ GCGTTCACGGAAGTCCACCTG 3’
SNAP25-qPCR (mouse)	5’ ATGCGTAATGAACTGGAGGAGATGC 3’	5’ TCGCCTTGCTCATCCAACATAACC 3’
β-actin-qPCR (mouse)	5’ GATCTGGCACCACACCTTCT 3’	5’ GGGGTGTTGAAGGTCTCAAA 3’
