# Supplementary material for: Rab26 restricts insulin secretion via sequestering Synaptotagmin-1
Source: PLoS Biol. 2023 Jun 8;21(6):e3002142. doi: 10.1371/journal.pbio.3002142 (PMC10284394; doi:10.1371/journal.pbio.3002142)
Supplement: S1 Data — (XLSX) [file pbio.3002142.s009.xlsx]

## Sheet: Fig 1D
Insulin secretion in islets cells
		WT			Rab26-/-
	1(min)	0.006862	0.009286	0.023198	0.006811	0.007098	0.019727
	3(min)	0.007519	0.009573	0.023396	0.006922	0.006626	0.020692
	6(min)	0.007921	0.009796	0.023637	0.006894	0.007523	0.019944
	9(min)	0.007098	0.009283	0.023277	0.006522	0.006938	0.018804
	10(min)	0.008645	0.0089	0.026816	0.012899	0.019154	0.038654
	11(min)	0.838889	1.0707	0.826006	1.66322	1.93397	1.25773
	13(min)	1.80275	2.43609	1.27686	2.9321	3.88418	2.0764
	15(min)	2.41194	3.19415	1.53818	6.58293	5.4107	4.81707
	17(min)	9.94399	10.0296	12.8182	11.3682	14.557	12.6327
	20(min)	2.60146	3.01573	1.26667	16.8988	21.2062	18.5961
	25(min)	2.66834	2.97497	1.21413	18.5391	21.5979	20.5863
	30(min)	6.34181	7.83409	6.69597	19.2713	21.5352	21.9176
	40(min)	6.14779	6.4898	2.1896	17.6385	17.5258	18.9951
	50(min)	5.56369	6.55542	2.14799	18.8251	15.9637	22.1504

## Sheet: Fig 1E
AUC for insulin secretion in islets cells
		WT			Rab26-/-
	Basal	0.06007	0.07653	0.1875	0.05458	0.05664	0.1595
	PH1	51.63	57.45	47.03	163.9	196.7	173.1
	PH2	121	136.8	66.12	366.9	362.8	410.3

## Sheet: Fig 1G
Relative amount of Rab26
	Ctrl	Scr	KO	KO
	1	1.13868	0.082669	0.075293
	1	1.00038	0.453302	0.32247
	1	0.970355	0.268068	0.150926

## Sheet: Fig 1H
Insulin secretion in Rab26 knockout INS-1 cells
	Scr	KO
	1.24409	6.13633
	1	6.43564

## Sheet: Fig 1I
Plasma insulin levels for IPGTT
		WT					Rab26-/-
	0(min)	0.423452	0.317721	0.31637	0.402228	0.424031	1.60907	1.18691	1.24055
	5(min)	0.605587	0.466092	0.485193	0.605394	0.534199	2.66214	1.98607	1.37445
	10(min)	0.65305	1.1163	1.21412	0.779426	0.589766	2.857	2.94749	2.15239
	15(min)	0.797948	1.17804	1.51318	1.01192	0.724631	2.97663	3.27221	2.38681
	30(min)	2.06364	1.77326	1.35805	1.11572		3.41653	3.66851	2.87783
	60(min)	1.15315	1.1819	0.814541	0.841553		2.67622	2.47285	1.92082
	120(min)	0.435028	0.507767	0.529955			2.31812	1.55003	1.30712

## Sheet: Fig 1J
AUC of plasma insulin levels in IPGTT
	WT	Rab26-/-
	131.9	328.2
	132.7	300.7
	92.8	235

## Sheet: Fig 1K
Blood glucose levels for IPGTT
		WT					Rab26-/-
	0(min)	7.1	6.4	6.1	7.7		4.4	4.6	3.9	3.5	2.5
	5(min)	12.5	11.5	10	8.9		10.4	8.6	9.7	7.3	8.1
	10(min)	13.4	13.7	12.1	15.3		14.2	10.9	14.5	10.1	9.5
	15(min)	19.4	17.9	18.7	17.7		17.3	11.8	14.1	11.6	13.6
	30(min)	23.7	20.5	21.5	24.3		16.1	14.8	18.3	12.9	11
	60(min)	20.9	17.6	18.3	20.6		11.4	13.9	16.1	9	13.7
	120(min)	18.5	15.3	17.8	14.8		10.2	10	14.9	7.9	8.8

## Sheet: Fig 1L
AUC of blood glucose levels in IPGTT
	WT	Rab26-/-
	2370	1488
	2033	1486
	2154	1855
	2235	1144

## Sheet: Fig 1M
Blood glucose levels for IPITT
		WT						Rab26-/-
	0(min)	7	6	6.6	6.6	6.9		5.8	5.6	5.2	5.5	6.5
	15(min)	3.9	4.1	3.8	4.2	4.4		3.8	3.8	3.2	2.8	3.8
	30(min)	2.8	3.1	3.9	3.7	3.8		2.3	3.2	3	2.2	3.6
	45(min)	3	1.6	2.7	2.3	3.8		1.6	2.5	1.5	1.2	1.8
	60(min)	3.5	2.2	3	1.6	2.7		2	2.2	1.4	1.9	2.4
	90(min)	2.5	2.4	3.1	2.9	3.5		2.1	2.9	1.7	2.2	1.9
	120(min)	5.2	4.9	5.2	4.6	5.1		4	4	3.6	2.7	3.8

## Sheet: Fig 1N
AUC of blood glucose levels in IPITT
	WT	Rab26-/-
	429.8	327
	372	381
	444	291
	394.5	283.5
	474	354.8

[truncated: 39 more sheets: Fig 2A, Fig 2B, Fig 2C, Fig 2D, Fig 2E, Fig 2F, Fig 2G, Fig 2H, Fig 3B, Fig 3C, Fig 3D, Fig 3G, Fig 3H, Fig 3I, Fig 3J, Fig 3M, Fig 3O, Fig 6B, Fig 6D, Fig 6F …]
